# Supplementary material for: MicroRNA Expression Profile during Aphid Feeding in Chrysanthemum (Chrysanthemum morifolium)
Source: PLoS One. 2015 Dec 9;10(12):e0143720. doi: 10.1371/journal.pone.0143720 (PMC4674109; doi:10.1371/journal.pone.0143720)
Supplement: S1 Table — CK: control; A: aphid infestation treatment; M: mock puncture treatment. “-”: no hit. (XLS) [file pone.0143720.s004.xls]

## Sheet: Additional file 1 Table S1
miRNA family	Count (CK)	Count (A)	Count (M)	Sequence
miR1023a-3p	-	-	29	AAATGAATTGGAGAAAGTGCT
miR1023b-3p	35	44	-	AGAGAACTGCAAGAGAGAGCT
miR1026a	-	9	11	AATGCAGAGAGACTTGAGAGGACA
miR1088-5p	220	-	-	AGAAGAAAGAGAGCACAAGACAGT
miR1109	169	-	-	AAGTGGGAGATTGTTGAGTAA
miR1115-3p	7	10	12	TCATCCAAGTGCTGAGCTGCA
miR1115-5p	11	-	14	TGGCAGATGGCACTTTGGTGG
miR1120	1869	2054	340	AATGTACTTATATTGTGGGACGGA
miR1160.2	-	-	14	TAAAAGTAAGCACGAGCGGAT
miR1171	-	-	165	TGGGTGGAGGTGGCGGTGGAGTGC
miR1310	562	487	749	AGGCATCGGGGGCGCAACGCC
miR1320-3p	395	458	518	TGTACAAAATGATCGTTCCAA
miR1320-5p	-	-	33	TGGCACGGAGGAATTTCTACA
miR1432	539	542	676	TCGCAGGCAAGATGACACCGA
miR1436	405	327	1797	CACTTAATATGGGACGGAGGGAGT
miR1440a	363	-	-	TCTCAAATAACACTACTCCAT
miR1441	94	121	130	ACCGGATGTAGGAAGTAACGGTTT
miR1446a	-	6	-	TTCTGAACTCTCTCCCTCAACG
miR1507-3p	62	54	34	TCTCGGTCCATACATCATCTA
miR1507a	247	260	317	ATGTTCATTCCATTACATCGTCGA
miR1509a	-	-	108	TTAATCAATGGAAAGACGGCG
miR1511	39	135	89	AACCTAGCTCTGATACCATGTAGA
miR1520g	9042	12465	13146	CAACTCAGAACTGGTACGGACAA
miR1535a	305	270	299	CGTGTGTTTGTGGGGATGGCT
miR156a	134784	130422	137451	TGACAGAAGAGAGTGAGCAC
miR156i-3p	357	319	317	TGCTCACTGCTCTATCTGTCAC
miR157a	68302	62864	64599	TTGACAGAAGATAGAGAGCAC
miR159a	3700	6582	9193	TTTGGATTGAAGGGAGCTCTA
miR160a	99	18	19	TGCCTGGCTCCCTGTATGCCA
miR160b-3p	1531	1572	1675	GCGTATGTGGAGCCGTGCATA
miR161.2	82	-	83	TCAAGGCATTTGAAAGAGCTA
miR162a	115	140	151	TCGATAAACCTCTGCATCCAG
miR164b-3p	10	9	11	CATGTACCCGTCTTCACCATC
miR164c	1217	1367	1638	TGGAGAAGCAGGGTACGTGCA
miR165a	307	262	358	TCGGACCAGGCTTCATCCCCC
miR165a-3p	204	230	213	TCGGACCAGGCTTTCCCC
miR166a	-	185567	193643	TCGGACCAGGCTTCATTCCCC
miR166g-3p	294071	-	-	TCGGACCAGGCTTCATTCCTC
miR167a	49979	46825	56455	TGAAGCTGCCAGCATGATCTA
miR167c-3p	259	273	283	GGTCATGCGGACAGCTTCACT
miR168a	17485	16360	19486	TCGCTTGGTGCAGGTCGGGAA
miR168a-3p	262	348	366	CCCGCCTTGCATCAACTGAAT
miR169b	150	158	168	CAGCCAAGGATGACTTGCCGG
miR169i-3p	-	3705	3563	GGCACGTGTCGTTGGCTAAG
miR169r-3p	3107	-	-	GGCACGTGTCGTTGGCTAA
miR171b	314	309	355	TGATTGAGCCGTGCCAATATC
miR172a	32491	39262	45503	AGAATCTTGATGATGCTGCAT
miR172e-3p	32259	38996	45149	GAATCTTGATGATGCTGCAT
miR1850.1	445	-	-	TCAAAGTTGGGTCGATTGGGG
miR1858a	39	38	70	GAGAGTGAGGACGGGGTGCTGGC
miR1863	159	-	-	ACCCGCTCTGAAACCATGTTAGAT
miR1863a	-	48	55	AAGCTCTGATACCAAGTTGTTACG
miR1872	27	23	-	AACTGTGGAGTTGTGACGGGTTAA
miR1877	-	13	17	AGGTGACTGTTGAAGATGAGGTGG
miR1881	496	-	-	AATGTTAGTTGTAGAGTTGGTGTA
miR1888b	209	-	172	TGGGCTAAGATTTGATGGAGA
miR2089-3p	96	95	23	AGGATTGAATGAATAGGGTAAAAG
miR2101-3p	80	68	119	AGTTGAACTCAAGGTGGAGATTGT
miR2105	37	-	-	TTGTGATTGAATTGGATTAT
miR2109	-	-	8	TCGAGTGTCTTCACCTCTAAT
miR2111a-3p	-	6	-	AGTCCTCGAGATGCAGATTAC
miR2118-5p	14299	21164	34291	GTCGATGGAACAATGTAGGCAAGG
miR2199	11327	13002	14591	TGATAACTCGACGGATCGC
miR2275c	59	-	-	AGAATTGAAGGAAAAGAAAGGCTA
miR2275d-5p	-	76	-	AGAAGTAGGAGGAAAGAGAAAGCT
miR2590h	42	-	-	AGGAATCGACATTGCAGAATATCA
miR2592ap	23023	23082	31365	AAGCTGTTAAGATGAATGGTA
miR2594a	16	-	-	CAAGGAGCCAAGGATGCAGAG
miR2606a	1022	1119	1254	ACAAGCACTTGAAAGAACGTA
miR2610a	60	84	89	AGAGTTGAGACTTGACGGCCT
miR2611	55	60	70	TCTTTGTCAGGTTTGAAGAAG
miR2614	1285	-	1463	CGGTTCGGCTCGGTTCGGTT
miR2616	276	233	-	AGTGGGTTGGTTCGGGTCGGT
miR2638a	-	-	21	ATAATTATATTTGAAAGTGGC
miR2643a	118	87	104	TTTGGGACATGAAATTAGAGG
miR2665	34	45	43	TAGATTTAGGTCAAGGATTTA
miR2863c	155	128	156	TTAGTAGAAGAACGGGCCAATA
miR2864.2	-	496	-	TTGTCTGATTGTATAGGA
miR2873b	-	18	-	TTTGGACTTGAGTTAGGTATT
miR2911	17521	16745	23720	GCCGGCCGGGGGACGGACTGGGA
miR2912a	489	-	-	TCTAGATCGTAAATATGGGC
miR2916	2602	2586	3847	TGGGGGCTCGAAGACGATCAGA
miR2923	2100	2110	-	AGGACGAAAACATATAAAAACAGA
miR319a	36	37	-	TTGGACTGAAGGGAGCTCCC
miR319g	-	-	6546	TTTGGATTGAAGGGAGCTCTACATTC
miR3449-3p	6070	-	6559	AGATAGAAAGCTGATGTGGCATA
miR3510	13	-	-	TTATATTCATCTTCGAGACTG
miR3513-5p	-	-	83	TAATTTCTGATTTTTGTCTTC
miR3514-5p	27	21	41	AGCGATTTGTATTATAAGGCTGGA
miR3515	9	-	-	ATATGTAGAATTAATAAACGGTAT
miR3623-5p	-	57	-	TACAAGCTCATCTAAGCACCA
miR3627a	10	7	-	TCGCAGGAAAGATGACACTTAG
miR3640-5p	-	-	27	ACCTGATCTCGGATGTTTTTTGGC
miR3709a	17	-	-	TCAAGATGCTTACATTCCCGG
miR390a	281	331	388	AAGCTCAGGAGGGATAGCGCC
miR390a-3p	20	37	40	CGCTATCTATCCTGAGCCTCA
miR393a	39	-	-	TCCAAAGGGATCGCATTGATCC
miR393a-3p	27	29	29	ATCATGCTATCTCTTTGGATT
miR393b-5p	-	28	-	TCCAAAGGGATCGCATTGATT
miR3946	34	20	-	ATGTAGAAGAAAGAGAAAGAGCAG
miR394a	10	-	-	TTGGCATTCTGTCCACCTCT
miR395a	54	52	49	CTGAAGTGTTTGGGGGAACTC
miR396e-3p	7791	6609	6642	TTCAAGAACGCTGTGGGAGGA
miR396f	6219	10005	10641	TTCCACGGCTTTCTTGAACTG
miR397a	6830	4269	3558	TCATTGAGTGCAGCGTTGATG
miR398a-5p	3807	3294	2905	GGTGTGACATGAGAACACATG
miR399a	-	10	11	TGCCAAAGGAGAATTGCCCAG
miR403	103	128	162	TTAGATTCACGCACAAACTCG
miR408b	401	219	182	TGCACTGCCTCTTCCCTGGCCT
miR414	-	-	36	TCTATCTTATCAACATCGTCT
miR415	793	792	966	AAGAGAGCAGAAGACAGAAAACAT
miR419	2023	2053	2265	TTGAAGAAGCTGAGGATGTTA
miR4242	-	-	18	AAAGTTAACTTTGGCATTCTCGAC
miR4342	417	433	576	AGGACTTAGACAATGTAGGATGGT
miR4343b	11	-	-	TCTTTGATCAAGCTTGTTCGGA
miR4348	-	-	32	AATAACTTTACAGATGATGACATT
miR4359a	-	-	17	AACAAGTGACTTAGGGCATCGGTT
miR437	143	132	166	AAAGTTAGAAAGTTGGATGTT
miR4371a	45	48	52	AAGTGATGACAGTGGACAAAGAAT
miR4373	-	879	-	AAGTTGACGTGACGCTGATGTGAC
miR4378a	46	32	37	ATCAGGACTGTCTTTGACGGTGTA
miR4385	165	171	216	AATGATGTAGAAAATGGGTATTGG
miR4387e	900	856	931	TGATTCTTGTAAGGCGTGATG
miR4399	502	492	589	ATTTAACGGAAAAATGACTAACGA
miR4400	43	56	-	TCGGAAAGAATTCTGGTAAGACGT
miR4401a	-	-	44	ACTAGTCTTGGTGAAAGTAGGCAT
miR4403	2865	2359	3853	AGGACCGACCGGACCGACACGGAC
miR4404	474	517	647	CATTCGTTGAAGACTGGCATCCA
miR4406	-	-	88	ATTTCTTACTGAGGAACCGGTTA
miR4414b	92	85	115	AGTGAATGATGCGGGAGATAGA
miR443	-	343	-	ACACGAATGCAATGAAGATCTGGA
miR447b-3p	81	12	19	GAGGTCTTTGGGGAGAGATGG
miR473a-3p	-	64	95	TGAGGTCTTTAGGGAGAGATGG
miR477a	14	18	-	CCTCTCCCTCAAGGGCTTCTG
miR477b	-	-	29	TCTCTCTCTCAAAGACTTCTGA
miR479a	-	110	101	AAGTGATGATATGGTTTGGCTCAC
miR482e	66	59	73	AATGGGTGGGATTGGGAAGAC
miR4995	-	54	-	AGGCAGTGGCTTGGTTAAGGGA
miR5020c	134	143	150	TAGGCATGGAAGAAGCTAGAG
miR5021	-	-	412	TGATGACGTAGAAGAAGAAGAA
miR5029	-	-	177	ATGAGAATGAGATACACTGCAAAG
miR5049c	2786	2703	3505	AGTGACAATAATTTTGAGACGGAG
miR5054	11943	13452	12669	TCGTCCCACGGATGGCGCCA
miR5056	546	-	670	AACGGAAGAACACGTGTAAAAGCA
miR5058	34	63	70	AACAGACTGTGATGGTGAAAAACA
miR5067	-	-	29	TCAACAAAACTAATATCGGAT
miR5072	381	581	822	CGTTCCCCAGCAGAGTCGCCA
miR5077	721	773	678	TTCACGTCAGGTTCACCA
miR5137	-	-	1199	ATGCGAAGAAGACGATGAGGCTC
miR5138	327	-	-	AAAAAGCGCTAGGCGCTAGT
miR5139	827	313	473	CGTAACCTGGCTCTGATACCA
miR5150-5p	-	92	-	AATTCTGGACAGCATGCAGTTTTC
miR5151	57	46	47	TAATGATGTGTACGAGATGAT
miR5154	1195	1071	1340	AGACAAGCTGACGTGACGCTGAGT
miR5156	7	-	7	ACCTGTAAAATGCGAAAAGCCGAA
miR5169	8	7	-	TTTGAATCCAAGTTTGTTAGACA
miR5171	1697	1218	830	ACTTAATATGGGACGGAGGGAGTA
miR5200	-	80	718	TGTAGATGACTCGCTAAGATT
miR5205b	2437	2023	2749	CTATAATTTTGGGACGGAGGGAGT
miR5207	184	159	182	CATTAAAGGGGGTTGGACGTT
miR5208d	56	529	65	ATGATTAGTCATATCTTTAGGCAT
miR5210	-	112	-	TAAATTGTTGGTGAGTTAAGGTTT
miR5213-5p	-	-	10	TCGAGTGTCTTCACCTCTGAT
miR5215	-	67	78	AGATGGATGAGCACACTGCTT
miR5217	13	-	-	AGGTCGTTTTCAGAACGTCGGATA
miR5218	513	-	551	TAAGACTTGGTTATGTGAAGACGAT
miR5221	225	192	-	AGGGAGATGGTTGTAATTGAACTT
miR5225a	113	117	-	TTGTCGCAGGAAAGATGACACT
miR5227	89	92	80	TGAAGATGAAGAGATTGCTAA
miR5231	-	33	39	TTAAGACAAGCAGAAAGCTCA
miR5234	2641	2413	2351	TTTGTTTTGTGGATGCCGAAG
miR5235a	-	1877	2188	ACTAAGGATCATGTTGGCGTG
miR5238	119	87	118	TGAGAAAAGACAAAGGGGCAG
miR5242	246	291	273	TTGTAGAAACAAGATATGCTC
miR5244	413	463	492	TATTCATGAACGATTGCTGGT
miR5245	402	439	467	CACATCGTAGAACACAGGGTA
miR5250	-	-	18	TGCAGAGTGTATAGATACGTGAAC
miR5258	-	-	86	TGCATTTGACAAGGAAGATTT
miR5260	699	808	858	TTTGAATATGTAGAATGGCTT
miR5264	171	215	256	TTGAAACAGAGGACTTTTCATC
miR5265	89	-	-	AAGTTATGTTGGAGATGGATTTA
miR5266	-	193	-	CTGTTGGGACTGTTTGGAGGCG
miR5268a	-	308	31	CAGAAGTGGAAGAGCTATGGTT
miR5269b	-	-	74	AATGTGGGGGACATACATGACTTA
miR5274b-5p	-	62	-	TTATGAGGAGTGTAAGATGGC
miR5284a	-	-	178	AGGAACTCACAAGTGAAGAATCT
miR5290	-	27	25	TTTGGAGCGAGATGACACATA
miR5291a	56	-	-	GTTTGGATATGGATTGAGATGGTT
miR5293	127	121	119	AGAGGTAAGAAGTGGAAAAGAAGA
miR5294a	482	-	-	CTAGACGGAATAGAGGGTATGTCA
miR529-5p	510	500	-	AGAAGATGAGATGTAGACAGCCTT
miR5298b	405	355	370	AGATGGAGGAGATGAAGATGATA
miR530	18	22	24	TGCATTTGCACCTGCATCTTTC
miR530-3p	496	422	504	AGGATGGAGAGGCAGCTGCAA
miR5338	73	75	74	TCAAGCTGTCAGTTGGATGTT
miR535	-	-	27	TGACAATGGGAGCAGACACAT
miR535a	188	176	-	TTACAACGAGAGATGAGCAAG
miR536	83	82	121	TCTTGTAAGCTGTGGCGCATC
miR5368	197	236	267	AGGGACAGTCTCAGGTAGACAG
miR5373	173	196	162	TCTTGTTGTTCTAGATGATGT
miR5376	-	162	-	ATTGAAGACTTGAAGCATTTGGGA
miR5380a	541	468	578	AAAATATGATGAGGATGGTGA
miR5386	1722	1399	-	CGTCGGCTGTCGGCGGACTG
miR5490	9965	9793	12717	TGGACATTTATTTAGGGACGG
miR5494	27	34	43	TTTATTAGGAGGTAAACGGTA
miR5502	-	-	1382	ACGGATACGGACACGGCGATACGG
miR5503	217	191	214	TTTGGACTTTCAGCAGGCATT
miR5519	353	-	425	TAGCAGAAGACATGGTACTTAG
miR5524	-	-	15	CGGGAAATTGTTCAATGACGG
miR5526	2977	2628	3063	AATAGGTAGAGTCGAGCAGTTGAG
miR5532	78	70	79	ATAAGGAAATATGGACAAAGATGG
miR5534a	327	364	438	TGTCGGACAACAACTAGATGG
miR5537	79	82	86	AGTTTTGATATGGATCGTTTAGGT
miR5544	1512	1373	1610	AAACCCGGGAGTAGAGAGATTGGT
miR5558-5p	215	247	-	TTTTACACATTCTAAGCTACC
miR5559-5p	22	-	-	TACTTGGTGGTTGTTAGGGTC
miR5565e	3430	3472	4306	TTGTTTGAAATAGTTGTCGTA
miR5576	-	171	-	AGAAGTTGGCAACTGCAACAT
miR5632	-	-	15405	TTGGGATCAATAAGTTGGATAAG
miR5647	16	20	17	TCAATGTCTAAGACGATTCCA
miR5650	19	30	54	TTGTTTTGGAACTTAAGATAC
miR5655	455	457	565	AAGTAACACCATGGAAGAAGGACG
miR5658	72	64	69	ATATGACTTGGATGATGATGAAGA
miR5671	42	-	-	AGATGGAAGTGATAGTCGGGTGAC
miR5672	-	721	753	CAAGTTAGCTGGAAAAATGGA
miR5675	750	786	857	ATAGAACGACAAACAATGCAGAAA
miR5720	440	-	-	TTGAGATTTTGGTTGGAAGAT
miR5721	154	122	108	AAAAATTTGGACGTAGAAAATGGA
miR5722	-	685	-	TGAAATGAACATGTGGAAACG
miR5741a	1391	1169	1618	AGGGACTAAATGAGTGCATGGTTT
miR5750	91	-	98	AAGAAGACAGATTAGCAATTGACA
miR5751	112	123	136	TTGGATTTGATCAAATGGTTG
miR5759	28	-	-	AAGGGTGGTGAAAGAATCAAA
miR5761a	142	150	184	TTTGTGTCGTGAATGATTTTA
miR5763a	-	-	20	TGGACTATCAACAAAGAGGGTTA
miR5768	825	883	1187	AATGTCAATATGATCTTCGGCATC
miR5770a	279	230	307	TTTGGACGATGTTTGGAGCGA
miR5782	70	-	-	TAGCTGTAGGAGAGGGCAG
miR5790	9	-	-	AAGACGGATTAGCAGAGGTTACAT
miR5793	58	51	74	CAGGACGAGCTACAGCGACAG
miR5801	-	85	-	AAAAATCGTTTGTAGATCGTTGGA
miR5802	-	180	274	AAGTGGACTGTACTTGATAGCGGA
miR5813	2429	3471	3427	ACAGCAGGACGGTGGTCATGGA
miR5815	-	13	-	AGATGCTATGGACATACATGACAT
miR5817	-	145	134	AGGAATTTGAACAGAAAAAGGGAT
miR5820	327	344	-	TGCAGAGAGTTGATCGATGGA
miR5822	567	-	-	TGTCTGCGAGTCGGGTTG
miR5830	29	-	198	AGGATAGATGAGGACGTTACACA
miR5834	31	28	45	AGCGGATGTAGCAAGATTGTGTAT
miR6032	1274	1276	-	TTGACATCAACAGAACTTCGG
miR6035	-	70	72	TGAAGTTAGAAAATGAGCCGT
miR6111-3p	96	117	84	CATACATAGTGATATAAATAGC
miR6111-5p	89	84	108	TCTTTATGTCACGATGTATGAC
miR6113	1478	137	-	TCTGAAACTCAAGAACATATT
miR6114-3p	21	14	19	TTCACGTCCATTGTCCCTTTC
miR6166	1049	1011	1310	AATGGACTAACGGGCATTAAATGT
miR6181	30	32	41	AGCTCCTTCTGTGACTGCGGCACC
miR6186	-	3411	-	CGCATGAAGGTCGCTGGAGAGAGA
miR6205	221	33	-	AGGGATTGTTTGGAGGCGTTTAGT
miR6220-3p	11060	11804	16715	ATGGACTTATAATTTGGGACGGAG
miR6226-5p	53	46	57	AAGATCGGACAATAATGCGGTTA
miR6228-3p	21	-	504	CGTGGCAGTGAAAATGAAGGGGA
miR6232a-5p	-	75	93	GTCTTCGTTTGACTTTTTTGGTAT
miR6300	878	1392	1640	GTCGTTGTAGTATAGTGGTA
miR6429	16	10	18	TAGGGGAAGATGCATTGACTG
miR6430	35	-	-	TGACTGTATTAATGGACTGCATA
miR6433-5p	-	1566	2060	GGATGGACGGACGAGGAGACTTTC
miR6435	172	295	386	TGAGAAAATGGAGAACTCGAG
miR6444	-	10	-	TTAGGAATATTAGGATTATGA
miR6446	57	47	60	TTGCTGGTCCTGGATGATGTC
miR6449	-	-	107	TCAGATTATGAATGACGGTTT
miR6453	-	80	100	TCTTGTCGGTGGATAAGATGGTAT
miR6466-5p	436	763	1176	TCAGTGGTAGAGCATTTGACTGCA
miR6478	159	264	286	CCGACCATAGCTCAGTTGGTA
miR6479	-	6	-	TCTGATGAGACTACTACTGCA
miR6485	5364	5411	5868	AGTGAAGTAGATAGAGCATAA
miR774b-5p	2035	2046	2366	CTGAGATGAAGATATGATGGT
miR812n-3p	-	117	-	ACGGAAAATGATTGGCATGCCTAA
miR812v	32165	31819	41875	AGTGGACACTTAATATGGGACGG
miR815a	24	21	17	AATGGGGATTGAGGCAGATTTGGG
miR818a	1800	1803	2468	AAGTGGACTTATATTATGGGACGG
miR822-5p	-	360	-	ATGCTAACGCAATGTGATTTCT
miR823	34	-	-	TGGGTGGTGATTCATTAAGTA
miR824	-	29	48	TAGGACCATTACTGTGAGAAGGCA
miR827c	39	-	48	ATAAATGACTCATCAGCAGAAATA
miR829.1	125	133	166	AGGCTCTGATACCAATTGTAGAAT
miR837-3p	10	14	23	AAATCGAACCACAAAAACTGACGG
miR844-5p	326	255	403	AGCAAGGACTAGATCAAGAAGGCT
miR845d	493	588	719	TGGCTCTGATACCATGTAGAG
miR847-5p	1101	1213	1354	TCATAGAGGAAGAGAATGGAA
miR850	-	-	102	AGCAAGATCCGAGACTACAACAAG
miR851-3p	61	63	77	TGTTGGGACAAACAAGAGACACA
miR854	95	-	-	GTGAGGATAGTGAGAGAGAGAAGG
miR855	105	117	1213	ACAAAAGCGTAAGAAAAACGGACA
miR857	75	64	50	TGTTTATGTTAGAAGGTGTGAT
miR858b	132	223	283	TTCGTTGTCTGTTCGACCTTG
miR869.2	109	85	106	CTGATGATTGAGATGGTTGAC
miR894	1659	1953	1629	CGTTTCACGTCAGGTTCACCA
miR897	-	-	54	TATCAGAGTGGAAACCAGCAA
miR902j-5p	-	95	-	CTATTTGCAGACGTCTTCATT
miR902k-5p	103	-	100	TATTTGCAGACGTCTTCATTG
miR904a	158	154	177	ATCTTTGGACAATGTTTAGGGGCA
miR946a-5p	388	310	398	TTGGATAGCAGAAGGGTTTTT
