# Supplementary material for: MicroRNA Expression Profile during Aphid Feeding in Chrysanthemum (Chrysanthemum morifolium)
Source: PLoS One. 2015 Dec 9;10(12):e0143720. doi: 10.1371/journal.pone.0143720 (PMC4674109; doi:10.1371/journal.pone.0143720)
Supplement: S2 Table — CK: control; A: aphid infestation treatment; M: mock puncture treatment. CK-VS-A: comparison between library CK and A; CK-VS-M: comparison between library CK and M; M-VS-A: comparison between library M and A. The expression abundance of each miRNA was estimated by std, normalized expression level of miRNA in a sample. If the original miRNA expression in a library was zero, the normalized expression was adjusted to 0.01. The criteria used for assigning significance were: P-value < 0.05 and estimated absolute |log2Ratio(treatment/control)| ≥ 1.0. “-”: no statistical significance. (XLS) [file pone.0143720.s005.xls]

## Sheet: Additional file 2 Table S2
miR-name	CK-std	A-std	M-std	Fold-change(log2 A/CK)	P-value(A/CK)	Fold-change(log2 M/CK)	P-value(M/CK)	Fold-change(log2 A/M)	P-value(A/M)
miR1023a-3p	0.01	0.01	1.0889	-	-	6.76673	2.98002e-08	-6.76673	3.68917e-08
miR1023b-3p	1.5959	2.0383	0.01	-	-	-7.31823	7.44361e-13	7.67122	3.92873e-16
miR1088-5p	10.0314	0.01	0.01	-9.97031	3.38733e-66	-9.97031	9.98315e-77	-	-
miR1109	7.7059	0.01	0.01	-9.58982	5.10294e-51	-9.58982	4.04918e-59	-	-
miR1120	85.2212	95.1507	12.766	-	-	-2.73891	0	2.89791	0
miR1171	0.01	0.01	6.1953	-	-	9.27503	9.83284e-44	-9.27503	3.20381e-43
miR1320-5p	0.01	0.01	1.2391	-	-	6.95315	2.69553e-09	-6.95315	3.43332e-09
miR1436	18.4669	15.1481	67.472	-	-	1.86935	2.48133e-154	-2.15515	2.47363e-183
miR1440a	16.5518	0.01	0.01	-10.6928	9.37649e-109	-10.6928	4.24169e-126	-	-
miR1507-3p	2.827	2.5015	1.2766	-	-	-1.14697	0.000136416	-	-
miR1509a	0.01	0.01	4.0551	-	-	8.66359	7.30498e-29	-8.66359	1.58657e-28
miR1511	1.7783	6.2538	3.3417	1.81423	4.01582e-14	-	-	-	-
miR159a	168.71	304.908	345.17	-	-	1.03276	8.10E-322	-	-
miR160a	4.5141	0.8338	0.7134	-2.43667	1.09502e-14	-2.66166	3.81679e-18	-	-
miR161.2	3.739	0.01	3.1164	-8.54651	3.97777e-25	-	-	-8.28374	4.42125e-22
miR169i-3p	0.01	171.632	133.78	14.067	0	13.7076	0	-	-
miR169r-3p	141.671	0.01	0.01	-13.7903	0	-13.7903	0	-	-
miR1850.1	20.2908	0.01	0.01	-10.9866	3.70047e-133	-10.9866	2.07242e-154	-	-
miR1863	7.25	0.01	0.01	-9.50184	4.82938e-48	-9.50184	1.14798e-55	-	-
miR1863a	0.01	2.2236	2.0651	7.79675	2.40717e-15	7.69007	4.9089e-15	-	-
miR1872	1.2311	1.0655	0.01	-	-	-6.9438	4.30366e-10	6.73539	8.39618e-09
miR1881	22.6162	0.01	0.01	-11.1431	2.45637e-148	-11.1431	5.10951e-172	-	-
miR1888b	9.5298	0.01	6.4581	-9.8963	6.36116e-63	-	-	-9.33497	5.02393e-45
miR2089-3p	4.3773	4.4008	0.8636	-	-	-2.34161	2.14935e-15	2.34933	1.96125e-15
miR2105	1.6871	0.01	0.01	-7.3984	9.81657e-12	-7.3984	1.51799e-13	-	-
miR2275c	2.6902	0.01	0.01	-8.07157	2.78358e-18	-8.07157	3.85141e-21	-	-
miR2275d-5p	0.01	3.5207	0.01	8.45972	7.17901e-24	-	-	8.45972	2.66065e-27
miR2590h	1.9151	0.01	0.01	-7.58128	3.19098e-13	-7.58128	2.85092e-15	-	-
miR2614	58.5924	0.01	54.9313	-12.5165	0	-	-	-12.4234	0
miR2616	12.5848	10.7936	0.01	-	-	-10.2975	4.62258e-96	10.076	4.22459e-82
miR2864.2	0.01	22.977	0.01	11.166	9.42835e-152	-	-	11.166	6.73587e-174
miR2912a	22.297	0.01	0.01	-11.1226	2.97539e-146	-11.1226	1.33406e-169	-	-
miR2923	95.7542	97.7449	0.01	-	-	-13.2251	0	13.2548	0
miR319a	1.6415	1.714	0.01	-	-	-7.35887	3.36145e-13	7.42122	1.09026e-13
miR319g	0.01	0.01	245.783	-	-	14.5851	0	-14.5851	0
miR3449-3p	276.775	0.01	246.271	-14.7564	0	-	-	-14.588	0
miR3513-5p	0.01	0.01	3.1164	-	-	8.28374	2.43199e-22	-8.28374	4.42125e-22
miR3623-5p	0.01	2.6405	0.01	8.04467	4.3771e-18	-	-	8.04467	1.13956e-20
miR3640-5p	0.01	0.01	1.0138	-	-	6.66363	9.90848e-08	-6.66363	1.2093e-07
miR393a	1.7783	0.01	0.01	-7.47435	2.49313e-12	-7.47435	3.09568e-14	-	-
miR393b-5p	0.01	1.2971	0.01	7.01915	2.95875e-09	-	-	7.01915	1.50968e-10
miR3946	1.5503	0.9265	0.01	-	-	-7.2764	1.64832e-12	-	-
miR397a	311.429	197.76	133.592	-	-	-1.22107	0	-	-
miR408b	18.2845	10.1451	6.8336	-	-	-1.4199	1.35169e-30	-	-
miR414	0.01	0.01	1.3517	-	-	7.07863	4.44594e-10	-7.07863	5.78501e-10
miR4348	0.01	0.01	1.2015	-	-	6.90869	4.91517e-09	-6.90869	6.2161e-09
miR4373	0.01	40.7193	0.01	11.9915	2.28333e-268	-	-	11.9915	1.40043e-307
miR4400	1.9607	2.5942	0.01	-	-	-7.61522	1.28745e-15	8.01915	2.54553e-20
miR4401a	0.01	0.01	1.6521	-	-	7.36816	3.6376e-12	-7.36816	5.01046e-12
miR4406	0.01	0.01	3.3041	-	-	8.36811	1.2064e-23	-8.36811	2.27263e-23
miR443	0.01	15.8893	0.01	10.6338	3.62983e-105	-	-	10.6338	1.70388e-120
miR447b-3p	3.6934	0.5559	0.7134	-2.73205	9.7797e-14	-2.37217	2.16007e-13	-	-
miR473a-3p	0.01	2.9648	3.567	8.21179	3.23464e-20	8.47857	1.79985e-25	-	-
miR477b	0.01	0.01	1.0889	-	-	6.76673	2.98002e-08	-6.76673	3.68917e-08
miR479a	0.01	5.0957	3.7922	8.99314	3.18965e-34	8.56689	4.89637e-27	-	-
miR4995	0.01	2.5015	0.01	7.96665	3.58613e-17	-	-	7.96665	1.27016e-19
miR5021	0.01	0.01	15.4694	-	-	10.5952	3.56402e-108	-10.5952	6.73332e-107
miR5029	0.01	0.01	6.6458	-	-	9.3763	7.27704e-47	-9.3763	2.58242e-46
miR5056	24.8961	0.01	25.1565	-11.2817	3.23548e-163	-	-	-11.2967	2.06516e-173
miR5067	0.01	0.01	1.0889	-	-	6.76673	2.98002e-08	-6.76673	3.68917e-08
miR5137	0.01	0.01	45.0189	-	-	12.1363	1.69283344261872e-313	-12.1363	8.65E-310
miR5138	14.9103	0.01	0.01	-10.5421	4.85173e-98	-10.5421	1.13969e-113	-	-
miR5139	37.7089	14.4996	17.7597	-1.37889	2.19046e-52	-1.0863	9.95315e-41	-	-
miR5150-5p	0.01	4.2619	0.01	8.73535	9.64681e-29	-	-	8.73535	6.92398e-33
miR5171	77.3785	56.4233	31.164	-	-	-1.31205	8.23128e-110	-	-
miR5200	0.01	3.706	26.9588	8.53372	4.34655e-25	11.3965	5.22967e-188	-2.86282	4.49297e-102
miR5208d	2.5534	24.5057	2.4406	3.26263	1.90246e-99	-	-	3.32781	2.81309e-114
miR5210	0.01	5.1884	0.01	9.01915	7.84842e-35	-	-	9.01915	7.23711e-40
miR5215	0.01	3.1037	2.9287	8.27785	3.94807e-21	8.19412	4.90263e-21	-	-
miR5218	23.3914	0.01	20.6884	-11.1918	2.14276e-153	-	-	-11.0146	9.85275e-143
miR5221	10.2594	8.8943	0.01	-	-	-10.0027	1.87492e-78	9.79674	8.63783e-68
miR5225a	5.1525	5.42	0.01	-	-	-9.00913	8.7448e-40	9.08215	1.30127e-41
miR5231	0.01	1.5287	1.4643	7.25616	8.88603e-11	7.19407	7.33302e-11	-	-
miR5235a	0.01	86.9512	82.1528	13.086	0	13.0041	0	-	-
miR5258	0.01	0.01	3.229	-	-	8.33494	4.01125e-23	-8.33494	7.44963e-23
miR5265	4.0582	0.01	0.01	-8.6647	3.2839e-27	-8.6647	1.69011e-31	-	-
miR5266	0.01	8.9406	0.01	9.80423	1.70568e-59	-	-	9.80423	3.86692e-68
miR5268a	0.01	14.268	1.164	10.4786	1.64698e-94	6.86295	8.96256e-09	3.61562	2.7591e-72
miR5269b	0.01	0.01	2.7785	-	-	8.11816	5.42006e-20	-8.11816	9.2422e-20
miR5274b-5p	0.01	2.8721	0.01	8.16596	1.31458e-19	-	-	8.16596	2.04899e-22
miR5284a	0.01	0.01	6.6834	-	-	9.38444	3.99081e-47	-9.38444	1.42634e-46
miR5290	0.01	1.2508	0.9387	6.96671	5.96469e-09	-	-	-	-
miR5291a	2.5534	0.01	0.01	-7.99628	2.17483e-17	-7.99628	4.18206e-20	-	-
miR5294a	21.9779	0.01	0.01	-11.1018	3.60407e-144	-11.1018	3.48317e-167	-	-
miR529-5p	23.2546	23.1623	0.01	-	-	-11.1833	7.4952e-177	11.1776	2.70542e-175
miR535	0.01	0.01	1.0138	-	-	6.66363	9.90848e-08	-6.66363	1.2093e-07
miR535a	8.5723	8.1531	0.01	-	-	-9.74354	1.11554e-65	9.6712	3.31923e-62
miR5376	0.01	7.5046	0.01	9.55163	4.68575e-50	-	-	9.55163	2.55617e-57
miR5386	78.5184	64.8081	0.01	-	-	-12.9388	0	12.662	0
miR5502	0.01	0.01	51.89	-	-	12.3412	0	-12.3412	0
miR5519	16.0958	0.01	15.9575	-10.6525	8.87384e-106	-	-	-10.64	2.99768e-110
miR5558-5p	9.8034	11.4422	0.01	-	-	-9.93714	5.31559e-75	10.1601	5.48569e-87
miR5559-5p	1.0031	0.01	0.01	-6.64832	2.85803e-07	-6.64832	2.29151e-08	-	-
miR5576	0.01	7.9215	0.01	9.62963	8.52036e-53	-	-	9.62963	1.84601e-60
miR5632	0.01	0.01	578.412	-	-	15.8198	0	-15.8198	0
miR5650	0.8663	1.3897	2.0275	-	-	1.22676	0.000872806	-	-
miR5671	1.9151	0.01	0.01	-7.58128	3.19098e-13	-7.58128	2.85092e-15	-	-
miR5672	0.01	33.4	28.2729	11.7056	2.92698e-220	11.4652	3.86541e-197	-	-
miR5720	20.0628	0.01	0.01	-10.9703	1.13839e-131	-10.9703	1.10347e-152	-	-
miR5722	0.01	31.7323	0.01	11.6317	2.67734e-209	-	-	11.6317	7.24313e-240
miR5750	4.1493	0.01	3.6796	-8.69672	8.34018e-28	-	-	-8.52341	6.00474e-26
miR5759	1.2767	0.01	0.01	-6.99628	4.68192e-09	-6.99628	1.94349e-10	-	-
miR5782	3.1918	0.01	0.01	-8.31823	1.48226e-21	-8.31823	6.13471e-25	-	-
miR5801	0.01	3.9376	0.01	8.62117	1.3054e-26	-	-	8.62117	1.92146e-30
miR5802	0.01	8.3384	10.2879	9.70363	1.54931e-55	10.0067	3.59144e-72	-	-
miR5817	0.01	6.7171	5.0313	9.39169	7.02975e-45	8.97479	1.20333e-35	-	-
miR5820	14.9103	15.9357	0.01	-	-	-10.5421	1.13969e-113	10.638	7.6278e-121
miR5822	25.8536	0.01	0.01	-11.3361	1.82049e-169	-11.3361	1.56727e-196	-	-
miR5830	1.3223	0.01	7.4343	-7.04691	2.35948e-09	2.49115	1.20204e-25	-9.53805	9.95761e-52
miR6032	58.0909	59.1102	0.01	-	-	-12.5041	0	12.5292	0
miR6035	0.01	3.2427	2.7034	8.34105	4.81887e-22	8.07863	1.80215e-19	-	-
miR6113	67.3927	6.3465	0.01	-3.40856	5.60144e-280	-12.7184	0	9.30982	1.36012e-48
miR6186	0.01	158.013	0.01	13.9478	0	-	-	13.9478	0
miR6205	10.077	1.5287	0.01	-2.72069	6.19093e-35	-9.97685	4.50828e-77	7.25616	2.71448e-12
miR6228-3p	0.9575	0.01	18.9237	-	-	4.30478	3.7879e-102	-10.886	1.28919e-130
miR6232a-5p	0.01	3.4743	3.4919	8.44058	1.44725e-23	8.44787	5.98445e-25	-	-
miR6430	1.5959	0.01	0.01	-7.31823	3.86522e-11	-7.31823	7.44361e-13	-	-
miR6433-5p	0.01	72.5443	77.3468	12.8246	0	12.9171	0	-	-
miR6449	0.01	0.01	4.0175	-	-	8.65015	1.33203e-28	-8.65015	2.87252e-28
miR6453	0.01	3.706	3.7547	8.53372	4.34655e-25	8.55255	8.92829e-27	-	-
miR6466-5p	19.8804	35.3456	44.1553	-	-	1.15124	1.25673e-50	-	-
miR812n-3p	0.01	5.42	0.01	9.08215	2.35712e-36	-	-	9.08215	1.30127e-41
miR822-5p	0.01	16.6768	0.01	10.7036	2.4195e-110	-	-	10.7036	1.98503e-126
miR823	1.5503	0.01	0.01	-7.2764	7.66975e-11	-7.2764	1.64832e-12	-	-
miR824	0.01	1.3434	1.8023	7.06975	1.46767e-09	7.4937	3.29033e-13	-	-
miR827c	1.7783	0.01	1.8023	-7.47435	2.49313e-12	-	-	-7.4937	4.66298e-13
miR850	0.01	0.01	3.8298	-	-	8.58113	2.68523e-27	-8.58113	5.58831e-27
miR854	4.3317	0.01	0.01	-8.75879	5.37956e-29	-8.75879	1.43342e-33	-	-
miR855	4.7877	5.42	45.5445	-	-	3.24987	1.30837e-195	-3.07091	1.56024e-183
miR897	0.01	0.01	2.0275	-	-	7.66356	8.95112e-15	-7.66356	1.32386e-14
miR902j-5p	0.01	4.4008	0.01	8.78162	1.17745e-29	-	-	8.78162	6.21208e-34
miR902k-5p	4.6965	0.01	3.7547	-8.87544	2.23815e-31	-	-	-8.55255	1.83184e-26
