# Supplementary material for: MicroRNA Expression Profile during Aphid Feeding in Chrysanthemum (Chrysanthemum morifolium)
Source: PLoS One. 2015 Dec 9;10(12):e0143720. doi: 10.1371/journal.pone.0143720 (PMC4674109; doi:10.1371/journal.pone.0143720)
Supplement: S3 Table — CK: control; A: aphid infestation treatment; M: mock puncture treatment. CK-VS-A: comparison between library CK and A; CK-VS-M: comparison between library CK and M; M-VS-A: comparison between library M and A. GeneIDs were got from the Chrysanthemum Reference Sequence Database. (XLS) [file pone.0143720.s006.xls]

## Sheet: Additional file 3 Table S3
Comparison	miR-name	Number of target	GeneID of the target
CK-VS-Y	miR1088-5p	1	CL1970.Contig3_All
CK-VS-Y	miR1109	6	CL1045.Contig1_All;CL3709.Contig1_All;CL3709.Contig2_All;CL3709.Contig3_All;CL10691.Contig1_All;CL11127.Contig2_All
CK-VS-Y	miR1440a	16	CL290.Contig1_All;CL290.Contig2_All;CL290.Contig3_All;CL290.Contig4_All;CL290.Contig6_All;CL290.Contig7_All;CL2012.Contig4_All;CL2012.Contig6_All;CL9651.Contig2_All;CL9651.Contig2_All;Unigene3250_All;Unigene5797_All;Unigene16814_All;Unigene18900_All;Unigene29201_All;Unigene54907_All
CK-VS-Y	miR1511	2	Unigene6011_All;Unigene6012_All
CK-VS-Y	miR160a	2	Unigene23324_All;Unigene29593_All
CK-VS-Y	miR161.2	2	CL3443.Contig3_All;CL7425.Contig3_All
CK-VS-Y	miR169r-3p	1	CL5106.Contig1_All
CK-VS-Y	miR1850.1	1	Unigene31986_All
CK-VS-Y	miR1888b	1	CL10786.Contig1_All
CK-VS-Y	miR2105	12	CL1381.Contig2_All;CL4739.Contig1_All;CL4739.Contig2_All;CL4739.Contig3_All;CL6540.Contig1_All;CL6540.Contig2_All;CL6540.Contig3_All;Unigene2439_All;Unigene14309_All;Unigene15076_All;Unigene31942_All;Unigene39373_All
CK-VS-Y	miR2614	17	CL1845.Contig2_All;CL1845.Contig3_All;CL1845.Contig4_All;CL7996.Contig1_All;CL12931.Contig1_All;CL14680.Contig1_All;CL14680.Contig2_All;CL14680.Contig3_All;Unigene5420_All;Unigene16038_All;Unigene16038_All;Unigene16038_All;Unigene18569_All;Unigene19301_All;Unigene23342_All;Unigene30533_All;Unigene44981_All
CK-VS-Y	miR2912a	5	Unigene88_All;Unigene3289_All;Unigene5416_All;Unigene46617_All;Unigene46636_All
CK-VS-Y	miR3449-3p	15	CL110.Contig1_All;CL110.Contig2_All;CL110.Contig6_All;CL110.Contig7_All;CL110.Contig8_All;CL8679.Contig2_All;CL10933.Contig1_All;CL11174.Contig1_All;CL11174.Contig3_All;CL13064.Contig1_All;CL14378.Contig1_All;CL14378.Contig2_All;Unigene41405_All;Unigene52367_All;Unigene54344_All
CK-VS-Y	miR393a	3	CL1261.Contig1_All;Unigene5984_All;Unigene42649_All
CK-VS-Y	miR5056	1	Unigene20612_All
CK-VS-Y	miR5138	5	CL2386.Contig3_All;CL2386.Contig5_All;Unigene2098_All;Unigene37673_All;Unigene37674_All
CK-VS-Y	miR5139	16	CL6455.Contig2_All;CL6455.Contig3_All;CL11669.Contig1_All;CL11669.Contig2_All;CL14821.Contig1_All;CL14821.Contig2_All;CL15401.Contig1_All;CL15450.Contig1_All;Unigene309_All;Unigene3156_All;Unigene6011_All;Unigene9361_All;Unigene19900_All;Unigene40063_All;Unigene46663_All;Unigene51822_All
CK-VS-Y	miR5208d	2	CL7889.Contig1_All;CL7889.Contig2_All
CK-VS-Y	miR5294a	11	CL1751.Contig1_All;CL1751.Contig3_All;CL1751.Contig4_All;CL1751.Contig5_All;Unigene30905_All;Unigene30906_All;Unigene39643_All;Unigene44258_All;Unigene44259_All;Unigene47379_All;Unigene53700_All
CK-VS-Y	miR5559-5p	2	Unigene14092_All;Unigene34393_All
CK-VS-Y	miR5720	3	CL3217.Contig1_All;CL11092.Contig5_All;Unigene40257_All
CK-VS-Y	miR5759	1	Unigene21134_All
CK-VS-Y	miR5782	1	Unigene6152_All
CK-VS-Y	miR5822	6	CL7496.Contig2_All;CL13422.Contig1_All;CL13422.Contig2_All;Unigene20582_All;Unigene32691_All;Unigene41024_All
CK-VS-Y	miR6113	10	CL1251.Contig1_All;CL1251.Contig3_All;CL1251.Contig7_All;CL2367.Contig2_All;CL3648.Contig3_All;CL3648.Contig6_All;CL8311.Contig1_All;CL11938.Contig2_All;Unigene28195_All;Unigene31750_All
CK-VS-Y	miR823	3	CL2392.Contig3_All;CL7267.Contig5_All;Unigene57045_All
CK-VS-Z	miR1023b-3p	1	Unigene19260_All
CK-VS-Z	miR1088-5p	1	CL1970.Contig3_All
CK-VS-Z	miR1109	6	CL1045.Contig1_All;CL3709.Contig1_All;CL3709.Contig2_All;CL3709.Contig3_All;CL10691.Contig1_All;CL11127.Contig2_All
CK-VS-Z	miR1120	2	CL8412.Contig2_All;Unigene25532_All
CK-VS-Z	miR1436	2	CL1534.Contig1_All;Unigene35109_All
CK-VS-Z	miR1440a	16	CL290.Contig1_All;CL290.Contig2_All;CL290.Contig3_All;CL290.Contig4_All;CL290.Contig6_All;CL290.Contig7_All;CL2012.Contig4_All;CL2012.Contig6_All;CL9651.Contig2_All;CL9651.Contig2_All;Unigene3250_All;Unigene5797_All;Unigene16814_All;Unigene18900_All;Unigene29201_All;Unigene54907_All
CK-VS-Z	miR1507-3p	3	CL3139.Contig4_All;CL3876.Contig2_All;Unigene44313_All
CK-VS-Z	miR159a	3	Unigene2010_All;Unigene17031_All;Unigene18266_All
CK-VS-Z	miR160a	2	Unigene23324_All;Unigene29593_All
CK-VS-Z	miR169r-3p	1	CL5106.Contig1_All
CK-VS-Z	miR1850.1	1	Unigene31986_All
CK-VS-Z	miR2105	12	CL1381.Contig2_All;CL4739.Contig1_All;CL4739.Contig2_All;CL4739.Contig3_All;CL6540.Contig1_All;CL6540.Contig2_All;CL6540.Contig3_All;Unigene2439_All;Unigene14309_All;Unigene15076_All;Unigene31942_All;Unigene39373_All
CK-VS-Z	miR2616	1	Unigene10483_All
CK-VS-Z	miR2912a	5	Unigene88_All;Unigene3289_All;Unigene5416_All;Unigene46617_All;Unigene46636_All
CK-VS-Z	miR2923	3	CL8503.Contig1_All;CL9480.Contig2_All;Unigene31361_All
CK-VS-Z	miR319a	5	CL13515.Contig1_All;CL13515.Contig2_All;Unigene6819_All;Unigene17031_All;Unigene37777_All
CK-VS-Z	miR393a	3	CL1261.Contig1_All;Unigene5984_All;Unigene42649_All
CK-VS-Z	miR3946	2	CL2036.Contig1_All;CL2036.Contig8_All
CK-VS-Z	miR397a	3	Unigene5200_All;Unigene21612_All;Unigene29008_All
CK-VS-Z	miR408b	6	CL3922.Contig1_All;CL8053.Contig1_All;CL8053.Contig2_All;CL8053.Contig3_All;Unigene2792_All;Unigene3924_All
CK-VS-Z	miR5138	5	CL2386.Contig3_All;CL2386.Contig5_All;Unigene2098_All;Unigene37673_All;Unigene37674_All
CK-VS-Z	miR5139	16	CL6455.Contig2_All;CL6455.Contig3_All;CL11669.Contig1_All;CL11669.Contig2_All;CL14821.Contig1_All;CL14821.Contig2_All;CL15401.Contig1_All;CL15450.Contig1_All;Unigene309_All;Unigene3156_All;Unigene6011_All;Unigene9361_All;Unigene19900_All;Unigene40063_All;Unigene46663_All;Unigene51822_All
CK-VS-Z	miR5171	5	Unigene6108_All;Unigene15633_All;Unigene19243_All;Unigene22706_All;Unigene28098_All
CK-VS-Z	miR5221	1	CL12347.Contig3_All
CK-VS-Z	miR5294a	11	CL1751.Contig1_All;CL1751.Contig3_All;CL1751.Contig4_All;CL1751.Contig5_All;Unigene30905_All;Unigene30906_All;Unigene39643_All;Unigene44258_All;Unigene44259_All;Unigene47379_All;Unigene53700_All
CK-VS-Z	miR529-5p	1	CL1499.Contig1_All
CK-VS-Z	miR535a	7	CL3648.Contig2_All;Unigene9929_All;Unigene13208_All;Unigene22026_All;Unigene32244_All;Unigene38584_All;Unigene47200_All
CK-VS-Z	miR5386	1	CL5106.Contig1_All
CK-VS-Z	miR5559-5p	2	Unigene14092_All;Unigene34393_All
CK-VS-Z	miR5650	2	Unigene16960_All;Unigene17821_All
CK-VS-Z	miR5720	3	CL3217.Contig1_All;CL11092.Contig5_All;Unigene40257_All
CK-VS-Z	miR5759	1	Unigene21134_All
CK-VS-Z	miR5782	1	Unigene6152_All
CK-VS-Z	miR5820	4	CL565.Contig4_All;CL565.Contig6_All;CL565.Contig7_All;CL5412.Contig1_All
CK-VS-Z	miR5822	6	CL7496.Contig2_All;CL13422.Contig1_All;CL13422.Contig2_All;Unigene20582_All;Unigene32691_All;Unigene41024_All
CK-VS-Z	miR6032	2	CL14974.Contig2_All;CL14974.Contig3_All
CK-VS-Z	miR6113	10	CL1251.Contig1_All;CL1251.Contig3_All;CL1251.Contig7_All;CL2367.Contig2_All;CL3648.Contig3_All;CL3648.Contig6_All;CL8311.Contig1_All;CL11938.Contig2_All;Unigene28195_All;Unigene31750_All
CK-VS-Z	miR823	3	CL2392.Contig3_All;CL7267.Contig5_All;Unigene57045_All
Z-VS-Y	miR1023a-3p	2	Unigene23610_All;Unigene54221_All
Z-VS-Y	miR1171	4	CL4031.Contig1_All;CL4031.Contig3_All;CL12654.Contig1_All;Unigene13257_All
Z-VS-Y	miR1436	4	Unigene6108_All;Unigene19243_All;Unigene22706_All;Unigene28098_All
Z-VS-Y	miR1509a	2	Unigene26271_All;Unigene29361_All
Z-VS-Y	miR161.2	2	CL3443.Contig3_All;CL7425.Contig3_All
Z-VS-Y	miR1888b	1	CL10786.Contig1_All
Z-VS-Y	miR2614	17	CL1845.Contig2_All;CL1845.Contig3_All;CL1845.Contig4_All;CL7996.Contig1_All;CL12931.Contig1_All;CL14680.Contig1_All;CL14680.Contig2_All;CL14680.Contig3_All;Unigene5420_All;Unigene16038_All;Unigene16038_All;Unigene16038_All;Unigene18569_All;Unigene19301_All;Unigene23342_All;Unigene30533_All;Unigene44981_All
Z-VS-Y	miR3449-3p	15	CL110.Contig1_All;CL110.Contig2_All;CL110.Contig6_All;CL110.Contig7_All;CL110.Contig8_All;CL8679.Contig2_All;CL10933.Contig1_All;CL11174.Contig1_All;CL11174.Contig3_All;CL13064.Contig1_All;CL14378.Contig1_All;CL14378.Contig2_All;Unigene41405_All;Unigene52367_All;Unigene54344_All
Z-VS-Y	miR3513-5p	10	CL448.Contig1_All;CL448.Contig2_All;CL805.Contig2_All;CL1264.Contig13_All;CL10642.Contig1_All;CL10642.Contig2_All;CL10642.Contig3_All;Unigene5041_All;Unigene5097_All;Unigene44147_All
Z-VS-Y	miR414	8	CL7677.Contig2_All;CL7677.Contig3_All;CL15345.Contig2_All;Unigene2758_All;Unigene6744_All;Unigene32491_All;Unigene33580_All;Unigene45973_All
Z-VS-Y	miR4401a	1	CL12637.Contig3_All
Z-VS-Y	miR477b	4	CL6118.Contig4_All;CL8168.Contig1_All;CL14785.Contig2_All;Unigene39018_All
Z-VS-Y	miR5021	17	CL1121.Contig3_All;CL3067.Contig1_All;CL3067.Contig2_All;CL3067.Contig3_All;CL3067.Contig4_All;CL3067.Contig5_All;CL3067.Contig6_All;CL3067.Contig7_All;CL7970.Contig1_All;CL9209.Contig2_All;CL11719.Contig2_All;Unigene5558_All;Unigene15169_All;Unigene25687_All;Unigene46822_All;Unigene47409_All;Unigene47604_All
Z-VS-Y	miR5056	1	Unigene20612_All
Z-VS-Y	miR5137	3	CL1663.Contig1_All;CL12407.Contig1_All;Unigene35693_All
Z-VS-Y	miR5200	1	Unigene16690_All
Z-VS-Y	miR5208d	2	CL7889.Contig1_All;CL7889.Contig2_All
Z-VS-Y	miR5258	2	CL357.Contig6_All;CL357.Contig7_All
Z-VS-Y	miR5268a	3	CL1168.Contig2_All;CL14861.Contig1_All;Unigene18026_All
Z-VS-Y	miR535	1	Unigene24482_All
Z-VS-Y	miR5502	1	CL961.Contig2_All
Z-VS-Y	miR5632	1	Unigene50597_All
Z-VS-Y	miR5830	1	CL404.Contig3_All
Z-VS-Y	miR6228-3p	2	CL13456.Contig1_All;Unigene17048_All
Z-VS-Y	miR850	1	CL12861.Contig2_All
Z-VS-Y	miR855	1	Unigene42681_All
Z-VS-Y	miR897	3	Unigene6145_All;Unigene23115_All;Unigene27469_All
