# Supplementary material for: MicroRNA Expression Profile during Aphid Feeding in Chrysanthemum (Chrysanthemum morifolium)
Source: PLoS One. 2015 Dec 9;10(12):e0143720. doi: 10.1371/journal.pone.0143720 (PMC4674109; doi:10.1371/journal.pone.0143720)
Supplement: S4 Table — CK: control; A: aphid infestation treatment; M: mock puncture treatment. “-”: no hit. (XLS) [file pone.0143720.s007.xls]

## Sheet: Additional file 4 Table S4
Potential novel_miRNA_name	CK_count	A_count	M_count	Novel_miRNA_sequence
novel_mir_1	15	12	16	TAATTCCGAGACCACCTATTT
novel_mir_10	6579	7000	7577	TTATGAAAGTAGTCTAGACCAC
novel_mir_100	69	69	132	ATCCGACTCGAGAACACAGCGTA
novel_mir_101	83	-	-	ATACGTGCTGACGGATCCACCCA
novel_mir_102	12	-	-	TCGTCTATGTCGCAGGCTAAG
novel_mir_103	433	441	532	GGAGGATTGTAGCTAGTTGGCTA
novel_mir_104	14	10	9	TTAAATGATCGTTTTGGGAAA
novel_mir_105	5	-	-	AGAAGATTCAGGAAAAAGGGCTT
novel_mir_106	1703	1613	1782	TTACAAGGATAGTGAGAAAAC
novel_mir_107	13	10	20	TTATTCCTACAATCCTTCTCA
novel_mir_108	334	392	382	CACTCGATCATGCAAGGACA
novel_mir_109	6	-	11	TCAGATCAGGATATTGTCGGA
novel_mir_11	18	-	-	CTAAGTCACCACCTGCACGCA
novel_mir_110	12	-	12	TATCAAAAGTGGTTGTGGCAG
novel_mir_111	14	20	-	TGGGCAGCAAGGAACTATTCA
novel_mir_112	38	-	45	ACGGTGTATAGCGGCAAATAATT
novel_mir_113	11	-	-	AACCATCGTGATTGGCACAGA
novel_mir_114	11	-	-	TGTACCAATCCCGGTGTGTTCT
novel_mir_115	12	13	-	TGAGCTTATTTGATTTCGGCT
novel_mir_116	49	57	60	TGTGATTTCGGCTTATTTTTC
novel_mir_117	11932	11260	11963	TTCGGGGAACATACTACATAG
novel_mir_118	9	-	-	CAAGCTGTTGAGCTGCGTCGGCC
novel_mir_119	8	-	-	TAGCTTACGACATAGACGACA
novel_mir_12	8	-	-	CGAGCTCGAGCTTGGCAGTACTC
novel_mir_120	4316	-	-	TTCCACGGCTTTCTTGAACTG
novel_mir_121	9	-	-	AGTCGGGTCGGGTTGGTCGGGTT
novel_mir_122	68	-	-	GCACTTGTCAAAGGTTGGATT
novel_mir_123	32	21	38	TGTGAACCACAAGTCGGATAT
novel_mir_124	8	-	-	TTTCACTTGTAGATGGAGAGTCA
novel_mir_125	600	648	721	TTCCGAAAACGTCTGTTACAAC
novel_mir_126	27	18	35	AAAGTGGACAATTATTATAG
novel_mir_127	12	-	-	TAGCCAAGGATGACTTGCCAG
novel_mir_128	10	-	11	TCCATGAAAGAGCTTGACGGG
novel_mir_129	5	-	-	ATTTGATTGGTTGAAAAGTG
novel_mir_13	37	39	48	CCCGCCTTGTATCAACTGAAT
novel_mir_130	74	119	77	ATATAATAGTGGCTGAACCTA
novel_mir_131	712	1015	732	CGCGAAAATCGTTGGTTATC
novel_mir_132	99	97	108	ACTTTCATAATAGTGTTGTCA
novel_mir_133	72	34	54	TTTAAGGTGGCAATGAGGATG
novel_mir_134	22	24	25	AAGTTGGATGGGTATTGTTGT
novel_mir_135	43646	40766	44516	TTTAAGTAGTGGACAATTGGA
novel_mir_136	35	26	30	CGGAGCGGGGTATGGGGGAGGTA
novel_mir_137	233	291	306	CCTTTTGAACAAATCTGGGAG
novel_mir_138	-	8	-	TACTACAATCCCTAATTTGTA
novel_mir_139	-	191	-	TCTGTCTTATGAATTTGGCCT
novel_mir_14	7	-	-	TTTTAGTTTCTCCATGTCCAC
novel_mir_140	-	6	-	TAATGACTCAAGATATGCATT
novel_mir_141	-	14	12	CGTGAGAATCTAATGACTCTAG
novel_mir_142	-	13	9	AGAGCTGTTTTTGATCTTCTA
novel_mir_143	-	20	-	ATCGGGTCGGGTTGAATCGGGTT
novel_mir_144	-	17	-	AGATGATGACCATTGAAGACCTA
novel_mir_145	-	11	-	ATCAGTCGTTTGGTTTCAGTT
novel_mir_146	-	7	-	TAAATGGCAATCAAGACTCCC
novel_mir_147	-	13	6	TGTTTGTTTCGGCTTATATAG
novel_mir_148	-	12	13	ATTGTATTTGCAGCAGCTATT
novel_mir_149	-	9	-	GGTGATACAGTTGGATGGCAC
novel_mir_15	25	-	12	CGAGGTAACTCTCGTTGGGCA
novel_mir_150	-	12	10	CGAATCTGAAACTAAATGACGA
novel_mir_151	-	92	-	TGTGAGAGAAGCAGCATTGAGAG
novel_mir_152	-	9	-	TGGGTTGTACTATTAGAACCC
novel_mir_153	-	6	-	AGGATCCTGACTCAGACACGG
novel_mir_154	-	12	-	TGGAACTGCATGATCAAGGGT
novel_mir_155	-	7	6	AATTTGAGATTTGGACATGCA
novel_mir_156	-	14	-	AGCAGGGACGGAACCAGGGCACA
novel_mir_157	-	5	-	TTGTCACAGCTATTGTCGGCA
novel_mir_158	-	5	-	TCAGAGGACGTACATGAAGAA
novel_mir_159	-	5	-	AGGATATATATGCAATTCCCCCA
novel_mir_16	7	-	-	AGCGACTGCTGAGGAGATCGA
novel_mir_160	-	5	-	ACTTTCAGCGGGCATTTGAAG
novel_mir_161	-	17	25	TTTGGCTTGAGAAAGGTTTAG
novel_mir_162	-	7	-	CCAGATCGGCTAATTCTTTCA
novel_mir_163	-	70	79	CTGTTGATGTAGATTGGGCCC
novel_mir_164	-	20	16	TGATCATGGGAAGCAAAAGTA
novel_mir_165	-	6	9	AAGACTCTGAAAAGTTATCAA
novel_mir_166	-	11	-	TCCGGCTTATTTTGAGACTTA
novel_mir_167	-	9	-	TGAACACATGAACATGGATGC
novel_mir_168	-	12	-	TAGACAGTTGGCATATTCTTC
novel_mir_169	-	8	-	TCAGAATAGCGGATATAGTCA
novel_mir_17	430	462	559	AGTGGTCTGTCATGTATTGGTG
novel_mir_170	-	5	-	TGTGATTTCGGCTTATGTAAT
novel_mir_171	-	9	-	TTTGAATGATTGCGGATCCAT
novel_mir_172	-	77	-	AGGAGAAGGTAACAAAAACAA
novel_mir_173	-	59	-	ACAAGTCGTATTGAGGAGAGGG
novel_mir_174	-	52	41	TCAAAGTTCGAGTTCGGGGTTC
novel_mir_175	-	16	-	TGTTTCAAATGGTTGTGGGAC
novel_mir_176	-	13	-	CGGCATCGTAGCAATCCTTGTTT
novel_mir_177	-	9	-	AAGCAAAAGGAGGTGGGACTAG
novel_mir_178	-	34	-	TATTCACACCATCAAAATTGA
novel_mir_179	-	6	-	AGACTTAAGCTTGACATGTCGGA
novel_mir_18	15	-	10	TTTTTGTGGCTTATTTTGAAA
novel_mir_180	-	6	-	TCCTGCTTAGGACATGTGAGATA
novel_mir_181	-	12	-	TTCATAAGCTCACTTTTTGTG
novel_mir_182	-	5	5	TACGTTGTAATGCCAGTTGTC
novel_mir_183	-	41	56	ACATGTCGCTGGGGAAAGGTATA
novel_mir_184	-	79	-	ACAAGCAGTTTCGGATTTTAG
novel_mir_185	-	8	-	TGAGCGAGGATTCGATTCAAT
novel_mir_186	-	26	22	TCAACACTGTACTCAATTATG
novel_mir_187	-	9	-	TCTGCACAAGTAGTAAACTGAA
novel_mir_188	-	20	-	TTTTTTACGTTTTCGTCTGTT
novel_mir_189	-	-	11	ATACTACAATCCCTAATTTGT
novel_mir_19	9	-	-	TGGGCTTGGGCTTATGGAGGCTT
novel_mir_190	-	-	9	TGTGTGGTGGCGGCGGTTGGGTG
novel_mir_191	-	-	7	TCCGCAAGGGATCTGTAGGCA
novel_mir_192	-	-	5	GGCATAGGAACGGAAGAGCTC
novel_mir_193	-	-	10	TGAAATGTTAAAGCTGATGTGGC
novel_mir_194	-	-	6	TATCGGGTCGGGTTGAATCGGGT
novel_mir_195	-	-	5	TTGGGGCTTTGTGGGTTTAGGTA
novel_mir_196	-	-	9	AGAAGATTGGTCGAGTGCCCTCA
novel_mir_197	-	-	6	AAGTTCTGCTGAATGAGATGG
novel_mir_198	-	-	16	TTGGTCAAGTGTAGATGGTTA
novel_mir_199	-	-	190	TTATTTGGTTTTCGGCTTATG
novel_mir_2	35	40	42	TTAGAGGTGACTTATAGCATT
novel_mir_20	253	-	-	CTCAGGGTCTCCTTGCCCATA
novel_mir_200	-	-	11	AGGCATATTTGTAGACGTTGA
novel_mir_201	-	-	12	ATTGCGCGGGTACCCTTCTAGTA
novel_mir_202	-	-	5	GTTTTCGACTGACAAGAGACGTA
novel_mir_203	-	-	9	TCTTCCATGGGATTGTAGGAC
novel_mir_204	-	-	6	GAACTCGAGGCTGCAATTCAT
novel_mir_205	-	-	11	TAATAGTTGTATTGTGCTTTA
novel_mir_206	-	-	7	TTCATGGGTTTCAGATGGATG
novel_mir_207	-	-	8	TAAGGCAGTTCGGGATAGTAG
novel_mir_208	-	-	1722	CGGCAGATTACTTATTCTATCTT
novel_mir_209	-	-	15	TGGAAAAGAAGACATGTCCAT
novel_mir_21	20380	19907	22197	TATCTTGATACGTTGCGTCCA
novel_mir_210	-	-	6	TTGGGGTTGCACGTGGACTTA
novel_mir_211	-	-	6	GTCGGTCTCGGTCCGGTCCGGTC
novel_mir_212	-	-	7	TGGCTTATTTTGAAACTTTTC
novel_mir_213	-	-	5	ACGACGAAGGTGATAGTCTGACA
novel_mir_214	-	-	13	TGGTTATCTAGGATCGATCGA
novel_mir_215	-	-	7	GACCGCGATCATGGATATGGCTT
novel_mir_216	-	-	7	AGGTGACAGTAGTTTGACAGGCA
novel_mir_217	-	-	10	TTATGAACTGAGTAGGGCTAG
novel_mir_218	-	-	19	TCGGAGAGTGACGGTGATCTG
novel_mir_219	-	-	5	CGGTTATCGGGTTGTTCAGTTTA
novel_mir_22	88	35	-	ATCATGCGATGTCTTTGGACG
novel_mir_220	-	-	17	ATTTTAGGATACAAAACGGTG
novel_mir_221	-	-	41	TAATTGCATATGTTGTCGGAT
novel_mir_222	-	-	43	ACGAGGATGATTGTTGCGACATA
novel_mir_223	-	-	13	CTTACAAGGATGATGAGAAAA
novel_mir_224	-	-	178	GCTTATTTTGAGACTTGTCGG
novel_mir_225	-	-	8	ACGTGGACCAATGAGGTGGTGCC
novel_mir_226	-	-	13	TCATTGGACAAGAAGGAGAAGA
novel_mir_227	-	-	19	TCGAATGGATAGTGAGAAGATCA
novel_mir_228	-	-	25	ATGTTAAAGATGATGTGGCGCTA
novel_mir_229	-	-	24	CTTATTTTGAAACTTTTCGGC
novel_mir_23	528	625	-	TTTGGTACGAGTAGTTTAGAT
novel_mir_230	-	-	7	AAGCTGACGTGGCAGGAAAAATA
novel_mir_231	-	-	5	CTCAGGTGTTGTGGATGTTGG
novel_mir_232	-	-	9	TCTGGATGGAGCTTTTGATGC
novel_mir_233	-	-	22	GACTTTTGTTGGTGTCGAATCTA
novel_mir_234	-	-	7	GCTCGCCGTCGGCCGCCGTGACA
novel_mir_24	8	-	-	GGTTCTGGTTCTGGTTCGGGCA
novel_mir_25	75	55	67	TGGACAAATGGTGCTATTGTA
novel_mir_26	24	-	-	TTTTCGGCTTATATTTCATAA
novel_mir_27	24	18	20	CACATTACCAAAAAGGGTCAG
novel_mir_28	52	61	-	TGTCCACTGATGAAATCGGCG
novel_mir_29	5	-	8	TGAATTTGGAGAAGCTCATAA
novel_mir_3	111	135	111	ACAAAAAGTGAGCTTATGAAA
novel_mir_30	13	17	19	GCAGCGGGATTGCTTTTGTAGAC
novel_mir_31	8	-	-	TGGAATCCAAGTAGAGTGCCA
novel_mir_32	2057	1863	2226	CCATCCATTTTTCTCCTTCAA
novel_mir_33	345	294	302	TGCTCACTGCTCTATCTGTCAC
novel_mir_34	11	13	-	TGGGGGACGAGCATCTCAGCA
novel_mir_35	9	-	-	CCTGTGAGCAAGGGATTGTGG
novel_mir_36	39	-	46	TTTCCAAAAGTAGCAGAGATG
novel_mir_37	48	-	-	CAAGCTTGAGATGTTTGAACA
novel_mir_38	8	-	-	TCAAATTGGCACTTTTGGCAT
novel_mir_39	30	24	-	TTTTGTGGCTTATTTTGAAAC
novel_mir_4	263	244	247	TCCTAAGGACTAACGGTGCAA
novel_mir_40	12	-	-	ACGGAGTAGTGTAGCATGAC
novel_mir_41	408	279	350	TTTGAAGGGAGTATTGCATGTT
novel_mir_42	19	14	10	AAGCTGCTCAGACTAAAAGAA
novel_mir_43	90	82	110	TTGATACGGCTGCGAATCAAG
novel_mir_44	6	5	-	TGATAAACTCAGAGCTGTCGA
novel_mir_45	89	-	-	TGTGGAAGAAAGACTAGAGCCA
novel_mir_46	25	-	29	CTGAGATTTGGGAAAAGACGA
novel_mir_47	24	-	-	CTTGATAAGTACTTGGACAATG
novel_mir_48	12596	13812	15211	TTAGCGAACCATAGATCAGTA
novel_mir_49	237	-	325	AGATGGACTACATTTTCGGTA
novel_mir_5	10	14	8	TAATTTTAGGATACAAAACGG
novel_mir_50	14	8	15	TGAGTATTGGATGATGACGTC
novel_mir_51	39	37	-	TATGGACCTTGTTGTGGCACC
novel_mir_52	14	-	-	TTGTAGATGCACATGTAGAAGC
novel_mir_53	436	439	573	TCCAAAGTCGTTAGTAAGCAG
novel_mir_54	13	-	-	CTTGAGAGTAGAAAGCATGGA
novel_mir_55	7	6	-	TTGATGTTGTAACTAAGGCAT
novel_mir_56	47	32	37	ATGCATAGCGTCTGTTGCCAA
novel_mir_57	7	-	-	AGGGGTGTTATCGGGTCGGGT
novel_mir_58	16	-	12	ATTTTGAACCAAGCGCACCCTTA
novel_mir_59	7	-	-	TCGGGTTCGGGTCGGGTCGGGTT
novel_mir_6	7	15	13	CTAAGCATTGTGTACGACGAC
novel_mir_60	3398	3639	4169	TGAAGCGGCAAGATCGAAAACGC
novel_mir_61	78	128	137	AACACTATGTTTCGTCCCGTA
novel_mir_62	5	-	-	TGACAGAGGAAGTATGATTGT
novel_mir_63	361	-	-	TGGATCTTATCCATCTCATTC
novel_mir_64	23938	28768	29813	GTTCCGGCTGTACCAAGCATG
novel_mir_65	143	160	154	TGTTTTGAAGACGTATAACAA
novel_mir_66	172	268	270	TTAGCGAACCATAGATCGGTA
novel_mir_67	128448	143023	152430	TTCCATGGTTTTGAAACGGAC
novel_mir_68	16	8	13	TTTGAACATGCAAGGATCTCT
novel_mir_69	6	-	-	TGGCACCAGTTTTGGCTATGGCA
novel_mir_7	7	-	11	TCTTGGATCATTAGAAGCATT
novel_mir_70	14	14	7	TCTTAATGGTCTAGACTTGAG
novel_mir_71	114	109	121	TGCAGAATGGCAGAAGTCTGT
novel_mir_72	6	5	-	TGGAACTCGACTTTGGAGGCG
novel_mir_73	15	-	12	ATGAGGCTGCTGATGAGGAGAA
novel_mir_74	7	8	-	GGAGACGATCTGGATTGCGGCTT
novel_mir_75	30	-	-	TTGACTCAGATGTACGCGGCCTA
novel_mir_76	5	6	-	TTGACTTATTTGACTTGTATC
novel_mir_77	2754	-	-	CCACAAGTAGTGGTTCTGGTT
novel_mir_78	5	-	-	CTCGGAGAAAGAGAGTGGCTC
novel_mir_79	9	-	-	AGGGAGATCATGGTAGCTTAG
novel_mir_8	40	41	49	TAGCTGCTGCAAATACAATTG
novel_mir_80	122	114	150	TGCTGGCTCGGGATTGGTCGGT
novel_mir_81	9	-	-	AAGGAAAAGGTGAAGGTGAGCTA
novel_mir_82	10	-	-	TCAATGGATCTGTACGATGGA
novel_mir_83	46	-	-	AAGGAGTGATAGTGCACGGCT
novel_mir_84	6	-	-	TTCAAAAAGATAGGGACCAAA
novel_mir_85	12	-	17	TAAAACGTGCTTGAATTACGAG
novel_mir_86	11	-	-	TGCAACGCGCGGGTACCCTGCTA
novel_mir_87	6	-	-	TGACTGTTTTGTTGGTATTCA
novel_mir_88	10	7	7	CTTATTTTGGGACTTATGGGC
novel_mir_89	8	-	7	AAGGACTCAAAGAAGAAGCTT
novel_mir_9	13	28	18	GTTGTTATCGCCTAGGGCCACCA
novel_mir_90	9	-	-	GAAATGTAGGCTGATTTGGAAGA
novel_mir_91	7	-	-	TTGACAGGGACCGCTTTAGAG
novel_mir_92	16	24	20	TTAGGTAGCATATGAAATTACT
novel_mir_93	523	524	544	TTTGGTGTTTTCGGTGTTTC
novel_mir_94	7	-	-	AATTCGGGTCGGGTCAAAGT
novel_mir_95	8	5	5	CATTTTCTTTGGTTGTCCTCA
novel_mir_96	10	-	8	ATCAAGGAACTTGAGAAAGCA
novel_mir_97	13	11	9	TTTGAAACTTTTCGGCTTATATA
novel_mir_98	8	-	-	ACCGTATGTCACCGTCGTTCA
novel_mir_99	26	23	29	TCAACATTTTTAGAAGTCGGACA
