# Supplementary material for: MicroRNA Expression Profile during Aphid Feeding in Chrysanthemum (Chrysanthemum morifolium)
Source: PLoS One. 2015 Dec 9;10(12):e0143720. doi: 10.1371/journal.pone.0143720 (PMC4674109; doi:10.1371/journal.pone.0143720)
Supplement: S5 Table — CK: control; A: aphid infestation treatment; M: mock puncture treatment. CK-VS-A: comparison between library CK and A; CK-VS-M: comparison between library CK and M; M-VS-A: comparison between library M and A. The expression abundance of each miRNA was estimated by std, normalized expression level of miRNA in a sample. If the original miRNA expression in a library was zero, the normalized expression was adjusted to 0.01. The criteria used for assigning significance were: P-value < 0.05 and estimated absolute |log2Ratio(treatment/control)| ≥ 1.0. “-”: no statistical significance. (XLS) [file pone.0143720.s008.xls]

## Sheet: Additional file 5 Table S5
Potential novel_miRNA_name	CK-std	A-std	M-std	Fold-change(log2 A/CK)	P-value(A/CK)	Fold-change(log2 M/CK)	P-value(M/CK)	Fold-change(log2 A/M)	P-value(A/M)
novel_mir_101	3.7846	0.01	0.01	-8.564	2.00462e-25	-8.564	1.99276e-29	-	-
novel_mir_112	1.7327	0.01	1.6896	-7.43688	4.94712e-12	-	-	-7.40054	2.76741e-12
novel_mir_120	196.798	0.01	0.01	-14.2644	0	-14.2644	0	-	-
novel_mir_122	3.1006	0.01	0.01	-8.2764	5.83632e-21	-8.2764	3.00821e-24	-	-
novel_mir_133	3.283	1.575	2.0275	-1.05966	0.000283477	-	-	-	-
novel_mir_139	0.01	8.848	0.01	9.78921	6.93197e-59	-	-	9.78921	1.9295e-67
novel_mir_15	1.1399	0.01	0.4506	-6.83276	3.65801e-08	-1.33899	0.00646305	-	-
novel_mir_151	0.01	4.2619	0.01	8.73535	9.64681e-29	-	-	8.73535	6.92398e-33
novel_mir_163	0.01	3.2427	2.9662	8.34105	4.81887e-22	8.21247	2.68866e-21	-	-
novel_mir_172	0.01	3.567	0.01	8.47857	3.5611e-24	-	-	8.47857	1.1911e-27
novel_mir_173	0.01	2.7331	0.01	8.09439	1.07703e-18	-	-	8.09439	2.28381e-21
novel_mir_174	0.01	2.4089	1.5394	7.91223	1.45743e-16	7.26622	2.20544e-11	-	-
novel_mir_178	0.01	1.575	0.01	7.29921	4.40786e-11	-	-	7.29921	1.2152e-12
novel_mir_183	0.01	1.8993	2.1026	7.56932	3.25737e-13	7.71603	2.69209e-15	-	-
novel_mir_184	0.01	3.6596	0.01	8.51554	8.76243e-25	-	-	8.51554	2.38709e-28
novel_mir_186	0.01	1.2044	0.826	6.91217	1.20245e-08	-	-	-	-
novel_mir_199	0.01	0.01	7.1339	-	-	9.47855	2.9535e-50	-9.47855	1.14969e-49
novel_mir_20	11.5361	0.01	0.01	-10.1719	5.11473e-76	-10.1719	4.03452e-88	-	-
novel_mir_208	0.01	0.01	64.6559	-	-	12.6586	0	-12.6586	0
novel_mir_22	4.0126	1.6214	0.01	-1.3073	2.06458e-06	-8.64839	3.74258e-31	7.3411	5.44011e-13
novel_mir_221	0.01	0.01	1.5394	-	-	7.26622	2.20544e-11	-7.26622	2.97363e-11
novel_mir_222	0.01	0.01	1.6145	-	-	7.33494	6.63297e-12	-7.33494	9.07153e-12
novel_mir_224	0.01	0.01	6.6834	-	-	9.38444	3.99081e-47	-9.38444	1.42634e-46
novel_mir_23	24.0753	28.9529	0.01	-	-	-11.2333	4.57257e-183	11.4995	6.34303e-219
novel_mir_26	1.0943	0.01	0.01	-6.77386	7.25859e-08	-6.77386	4.67314e-09	-	-
novel_mir_28	2.3711	2.8258	0.01	-	-	-7.88941	1.00558e-18	8.14252	4.57699e-22
novel_mir_36	1.7783	0.01	1.7272	-7.47435	2.49313e-12	-	-	-7.43229	1.52852e-12
novel_mir_37	2.1887	0.01	0.01	-7.77393	5.22735e-15	-7.77393	2.41794e-17	-	-
novel_mir_39	1.3679	1.1118	0.01	-	-	-7.09582	3.9634e-11	6.79675	3.75874e-09
novel_mir_45	4.0582	0.01	0.01	-8.6647	3.2839e-27	-8.6647	1.69011e-31	-	-
novel_mir_46	1.1399	0.01	1.0889	-6.83276	3.65801e-08	-	-	-6.76673	3.68917e-08
novel_mir_47	1.0943	0.01	0.01	-6.77386	7.25859e-08	-6.77386	4.67314e-09	-	-
novel_mir_49	10.8065	0.01	12.2028	-10.0777	2.95486e-71	-	-	-10.253	1.80769e-84
novel_mir_51	1.7783	1.714	0.01	-	-	-7.47435	3.09568e-14	7.42122	1.09026e-13
novel_mir_63	16.4606	0.01	0.01	-10.6848	3.69194e-108	-10.6848	2.07995e-125	-	-
novel_mir_75	1.3679	0.01	0.01	-7.09582	1.18908e-09	-7.09582	3.9634e-11	-	-
novel_mir_77	125.575	0.01	0.01	-13.6163	0	-13.6163	0	-	-
novel_mir_83	2.0975	0.01	0.01	-7.71253	2.05824e-14	-7.71253	1.18566e-16	-	-
novel_mir_9	0.5928	1.2971	0.6758	1.12967	0.0170106	-	-	-	-
